# Supplementary material for: Oral Administration of East Asian Herbal Medicine for Inflammatory Skin Lesions in Plaque Psoriasis: A Systematic Review, Meta-Analysis, and Exploration of Core Herbal Materials
Source: Nutrients. 2022 Jun 12;14(12):2434. doi: 10.3390/nu14122434 (PMC9230602; doi:10.3390/nu14122434)
Supplement: Supplementary file 1 [file nutrients-14-02434-s001.zip]

Archive with 2 entries (2 files):
- Supplementary Table S1.pdf
- Supplementary Table S2 and Figures.pdf
